# Supplementary material for: Targeted Metabolite and Gene Expression Analysis of Anthocyanin and Kaempferol Glycoside Accumulation in Peach Accessions with Contrasting Flesh and Skin Pigmentation
Source: Foods. 2026 Jun 20;15(12):2225. doi: 10.3390/foods15122225 (PMC13298405; doi:10.3390/foods15122225)
Supplement: Supplementary file 1 [file foods-15-02225-s001.zip]

Archive with 1 entries (1 files):
- foods-4354505-supplementary.pdf
